# Supplementary material for: A High-Efficient Reinforcement Learning Approach for Dexterous Manipulation
Source: Biomimetics (Basel). 2023 Jun 16;8(2):264. doi: 10.3390/biomimetics8020264 (PMC10296228; doi:10.3390/biomimetics8020264)
Supplement: Supplementary file 1 [file biomimetics-08-00264-s001.zip]

Archive with 1 entries (1 files):
- biomimetics-2387948-supplementary.pdf
